# Supplementary material for: Theoretical Analysis for Using Pulsed Heating Power in Magnetic Hyperthermia Therapy of Breast Cancer
Source: Int J Mol Sci. 2021 Aug 18;22(16):8895. doi: 10.3390/ijms22168895 (PMC8396204; doi:10.3390/ijms22168895)
Supplement: Supplementary file 1 [file ijms-22-08895-s001.zip]

Archive with 1 entries (1 files):
- ijms-1331398-supplementary.pdf
